# Supplementary material for: CTRP9 as a myokine mitigates sarcopenia via the LAMP-2A/NLRP3 pathway
Source: Cell Death Dis. 2025 Oct 7;16(1):710. doi: 10.1038/s41419-025-08025-w (PMC12504663; doi:10.1038/s41419-025-08025-w)
Supplement: Supplementary file 5 — Supplementary Table 1 [file 41419_2025_8025_MOESM5_ESM.xlsx]

## Sheet: Table1
Baseline Characteristics
Parameters	Young	Middle	Old	p-value
	(n = 29)	(n = 25)	(n = 32)
Age (years)	32.86 ± 7.515	50 ± 3.416	72.31 ± 4.961	< 0.001
Female (%)	14 (48.3)	13(52)	17 (53.1)	0.742
LDL-C (mmol/L)	3.12（2.51,4.07）	2.7512 ± 0.55174	2.775（2.1225,3.26）	0.002
HDL-C (mmol/L)	1.342 ± 0.33495	1.4148 ± 0.2988	1.3556 ± 0.30407	0.001
TG (mmol/L)	1.2（0.91,1.64）	1.08(0.9,1.355)	1.025(0.76,1.7225)	<0.001
TC (mmol/L)	5.1333 ± 0.80813	4.676 ± 0.64783	4.3875 ± 0.90031	<0.001
Cr (μmol/L)	65.019 ± 15.0457	63(52.525,75.325)	71.741 ± 13.4917	0.015
AST (U/L)	14.5（12,18.075）	17(15.2,19.75)	17.95(16.15,21.3)	<0.001
ALT (U/L)	13.3（8.9,26.7）	17(11.25,23.6)	15.1(11.525,22)	<0.001
BUN (mmol/L)	3.4（2.9,4.6）	5.005（3.765,6.105）	5.580625± 1.2258	<0.001
Glucose (mmol/L)	5.3638 ± 0.83008	4.7876 ± 0.5205	5.3077 ± 0.39551	<0.001
