# Supplementary material for: CTRP9 as a myokine mitigates sarcopenia via the LAMP-2A/NLRP3 pathway
Source: Cell Death Dis. 2025 Oct 7;16(1):710. doi: 10.1038/s41419-025-08025-w (PMC12504663; doi:10.1038/s41419-025-08025-w)
Supplement: Supplementary file 6 — Supplementary Table 2 [file 41419_2025_8025_MOESM6_ESM.xlsx]

## Sheet: siRNA Sequences
	siRNA Name
	siCTRP9 – Mus-Sense	CCCAGAUGCACCCAUUAAATT
	siCTRP9 – Mus-Antisense	UUUAAUGGGUGCAUCUGGGTT
	siLAMP2A – Mus-Sense	CAAGGAAGCAUCUCAUUAUTT
	siLAMP2A – Mus-Antisense	AUAAUGAGAUGCUUCCUUGTT
	LAMP2A – Homo – Sense	CUGCAGUGCAGAUGACGACTT
	LAMP2A – Homo – Antisense	GUCGUCAUCUGCACUGCAGTT
