# Supplementary material for: CTRP9 as a myokine mitigates sarcopenia via the LAMP-2A/NLRP3 pathway
Source: Cell Death Dis. 2025 Oct 7;16(1):710. doi: 10.1038/s41419-025-08025-w (PMC12504663; doi:10.1038/s41419-025-08025-w)
Supplement: Supplementary file 7 — Supplementary Table 3 [file 41419_2025_8025_MOESM7_ESM.xlsx]

## Sheet: Sheet1
Primer sequences used for qRT-PCR
gene	Sequence（5’ 3’）
Mus-LAMP-2A-184F	TTAGCTTCTGGGATGCCCCT
Mus-LAMP-2A-184R	ATGGGCACAAGGAAGTTGTCT
Mus-γ-H2AX-184F	CGCTCTTCACGCGCC
Mus-γ-H2AX-184R	TGCGCGTCTTCTTGTTGTC
Mus-CTRP9(C1qtnf9)-128F	GTGCCCAAGAGTGCTTTCAC
Mus-CTRP9(C1qtnf9)-128R	AACTTCCCCGTCGCTACATT
Mus-NLRP3-131F	TCTGCACCCGGACTGTAAAC
Mus-NLRP3-131R	CATTGTTGCCCAGGTTCAGC
Mus-IL-1β-129 F	GTGTCTTTCCCGTGGACCTT
Mus-IL-1β-129 R	AATGGGAACGTCACACACCA
Mus- LAMP-1-188F	ACACTGCACACAGGATGGAC
Mus- LAMP-1-188R	CTCTGGTCACCGTCTTGTTGT
