# Supplementary material for: CTRP9 as a myokine mitigates sarcopenia via the LAMP-2A/NLRP3 pathway
Source: Cell Death Dis. 2025 Oct 7;16(1):710. doi: 10.1038/s41419-025-08025-w (PMC12504663; doi:10.1038/s41419-025-08025-w)
Supplement: Supplementary file 8 — Supplementary Table 4 [file 41419_2025_8025_MOESM8_ESM.xlsx]

## Sheet: Antibody_Information_Table4
Antibody Validation
Antibody target	Catalog No.	Vendor
anti-p16INK4A	10883-1-AP	Proteintech
anti-p21	A22460	ABclonal
anti-p21	ab188224	Abcam
anti-Tubulin	66031-1-Ig	Proteintech
anti-CTRP9	bs-15085R	Bioss
anti-GAPDH	66004-1-Ig	Proteintech
anti-p53	ab26	Abcam
anti-GLB1	15518-1-AP	Proteintech
anti-Caspase-1/P20	22915-1-AP	Proteintech
anti-Hsc70	10654-1-AP	Proteintech
anti-Fbxo32	ab168372	Abcam
anti-NLRP3	19771-1-AP	Proteintech
anti-NLRP3	68102-1-Ig	Proteintech
anti-LAMP2A	ab125068	Abcam
anti-LAMP2A	ET1601-24	Huaan Biotechnology
anti-LAMP2A	ab199946	Abcam
anti-ASC	10500-1-AP	Proteintech
anti-IL-1β	12242（3A6）	Cell Signaling Technology
anti-LC3B	ab192890	Abcam
anti-IL-18	10663-1-AP	Proteintech
anti-p16INK4A	PT0242R	Immunoway
anti-p19ARF	83259（F6F7N）	Cell Signaling Technology
anti-MyoD1	18943-1-AP	Proteintech
HRP-conjugated secondary antibody	ZB-2305 or ZB-2301	ZSGB-BIO
anti-MHC	376157	Santa Cruz Biotechnology
Goat Anti-Mouse IgG H&L (Alexa Fluor® 488) preadsorbed	150117	Abcam
Goat Anti-Rabbit IgG H&L (Alexa Fluor® 594)	150080	Abcam
